# Supplementary material for: Identification of genes that regulate multiple cellular processes/responses in the context of lipotoxicity to hepatoma cells
Source: BMC Genomics. 2007 Oct 9;8:364. doi: 10.1186/1471-2164-8-364 (PMC2110894; doi:10.1186/1471-2164-8-364)
Supplement: Additional file 2 — Genes relevant to TG. This file presents a table of genes selected to be important for TG and the results of their gene ontology analysis. [file 1471-2164-8-364-S2.xls]

## Sheet: ANOVA
List of Selected Genes									Results of ANOVA analysis
VAID	LL id	Gene Name	Frequency			Genes affected by Media only				Genes affected by TNF only				Genes affected by the interaction of the 2 factors
8061	6319	(gC) stearoyl-CoA desaturase (delta-9-desaturase) (SCD), mRNA. (AA457700,NM_005063,Hs.119597)	12			ID #	Name			ID #	Name			ID #	Name
1232	996	(gC) cell division cycle 27 (CDC27), mRNA. (T81764,NM_001256,Hs.406631)	11			17162	(gC) suppressor of cytokine signaling 3 (SSI-3), mRNA. (AA001219,NM_003955,Hs.345728)			163	(gF) protein kinase, cAMP-dependent, catalytic, alpha (PRKACA), mRNA. (W68141,NM_002730,Hs.77271)			222	(g) nuclear factor I/X (CCAAT-binding transcription factor) (NFIX), mRNA. (AA406269,NM_002501,Hs.35841)
1637	3636	(gK) inositol polyphosphate phosphatase-like 1 (INPPL1), mRNA. (AA279072,NM_001567,Hs.75339)	11			17094	(gC) nitric oxide synthase 2A (inducible, hepatocytes) (NOS2A), transcript variant 1, mRNA. (AA877840,NM_000625,Hs.193788)			222	(g) nuclear factor I/X (CCAAT-binding transcription factor) (NFIX), mRNA. (AA406269,NM_002501,Hs.35841)			687	(gN) ATPase, H+ transporting, lysosomal V0 subunit a isoform 1 (ATP6V0A1), mRNA. (AA430654,NM_005177,Hs.267871)
5639	54776	(gC) protein phosphatase 1, regulatory (inhibitor) subunit 12C (PPP1R12C), mRNA. (AA464195,NM_017607,Hs.235975)	11			16752	(gC) Rho GTPase activating protein 6 (ARHGAP6), transcript variant 1, mRNA. (AA495981,NM_013427,Hs.250830)			235	(g) N-acylaminoacyl-peptide hydrolase (APEH), mRNA. (AA455941,NM_001640,Hs.78223)			1065	(gM) mitogen-activated protein kinase 6 (MAPK6), mRNA. (H17504,NM_002748,Hs.271980)
10280	6715	(gN) steroid-5-alpha-reductase, alpha polypeptide 1 (3-oxo-5 alpha-steroid delta 4-dehydrogenase alpha 1) (SRD5A1), mRNA. (H16833,NM_001047,Hs.552)	11			12734	(gF) cytokine induced protein 29 kDa_(AA620546,_,Hs.63908)			279	(g) lectin, galactoside-binding, soluble, 7 (galectin 7) (LGALS7), mRNA. (AA011057,NM_002307,Hs.99923)			1162	(gM) eukaryotic translation termination factor 1 (ETF1), mRNA. (AA456664,NM_004730,Hs.77324)
17897	83943	(gM) inner mitochondrial membrane peptidase 2 like (IMMP2L), mRNA. (R33650,NM_032549,Hs.89576)	11			11127	(gN) chloride intracellular channel 3 (CLIC3), mRNA. (N91135,NM_004669,Hs.64746)			324	(gC) insulin-like growth factor binding protein 1 (IGFBP1), mRNA. (AA233185,NM_000596,Hs.102122)			1637	(gK) inositol polyphosphate phosphatase-like 1 (INPPL1), mRNA. (AA279072,NM_001567,Hs.75339)
222	4784	(g) nuclear factor I/X (CCAAT-binding transcription factor) (NFIX), mRNA. (AA406269,NM_002501,Hs.35841)	10			10281	(gF) heat shock 70kDa protein 1-like_(H17513,_,Hs.80288)			439	(gC) polymerase (RNA) mitochondrial (DNA directed) (POLRMT), nuclear gene encoding mitochondrial protein, mRNA. (R31115,NM_005035,Hs.153880)			1912	(gC) insulin-like growth factor binding protein 3 (IGFBP3), mRNA. (AA598601,NM_000598,Hs.77326)
324	3484	(gC) insulin-like growth factor binding protein 1 (IGFBP1), mRNA. (AA233185,NM_000596,Hs.102122)	10			10248	(gC) voltage-dependent anion channel 3 (VDAC3), mRNA. (AA460728,NM_005662,Hs.7381)			687	(gN) ATPase, H+ transporting, lysosomal V0 subunit a isoform 1 (ATP6V0A1), mRNA. (AA430654,NM_005177,Hs.267871)			2206	(gN) inositol polyphosphate-5-phosphatase, 40kDa (INPP5A), mRNA. (T58773,NM_005539,Hs.124029)
825	5871	(gC) mitogen-activated protein kinase kinase kinase kinase 2 (MAP4K2), mRNA. (R50953,NM_004579,Hs.82979)	10			9680	(gC) solute carrier family 2, (facilitated glucose transporter) member 8 (SLC2A8), mRNA. (T59518,NM_014580,Hs.10574)			744	(gC) pleckstrin homology, Sec7 and coiled/coil domains 2 (cytohesin-2) (PSCD2), transcript variant 1, mRNA. (AA464957,NM_017457,Hs.303091)			3694	(gF) adenylate cyclase 9_(H64281,_,Hs.20196)
1614	3856	(gC) keratin 8 (KRT8), mRNA. (AA598517,NM_002273,Hs.242463)	10			6395	(gC) protein tyrosine phosphatase, non-receptor type 1_(W92859,_,Hs.155894)			1065	(gM) mitogen-activated protein kinase 6 (MAPK6), mRNA. (H17504,NM_002748,Hs.271980)			5466	(gC) NADH dehydrogenase (ubiquinone) 1 beta subcomplex, 5, 16kDa (NDUFB5), mRNA. (N93053,NM_002492,Hs.19236)
1974	10549	(gC) peroxiredoxin 4 (PRDX4), mRNA. (AA459663,NM_006406,Hs.83383)	10			5994	(gC) serine palmitoyltransferase, long chain base subunit 2_(AA007687,_,Hs.59403)			1087	(gM) glutathione S-transferase theta 2 (GSTT2), mRNA. (AA490208,NM_000854,Hs.1581)			5521	(gN) CCAAT/enhancer binding protein (C/EBP), delta (CEBPD), mRNA. (AA043494,NM_005195,Hs.76722)
2154	5510	(gC) protein phosphatase 1, regulatory subunit 7 (PPP1R7), mRNA. (AA459351,NM_002712,Hs.36587)	10			5636	(gC) acetyl-Coenzyme A carboxylase alpha_(AA464580,_,Hs.7232)			1099	(gW) general transcription factor IIB (GTF2B), mRNA. (H23978,NM_001514,Hs.258561)			7023	(gC) potassium inwardly-rectifying channel, subfamily J, member 2 (KCNJ2), mRNA. (W44762,NM_000891,Hs.1547)
4068	56940	(gC) mitogen-activated protein kinase phosphatase x_(H91044,_,Hs.29106)	10			5466	(gC) NADH dehydrogenase (ubiquinone) 1 beta subcomplex, 5, 16kDa (NDUFB5), mRNA. (N93053,NM_002492,Hs.19236)			1109	(gM) glutamate-cysteine ligase, catalytic subunit_(H56069,_,Hs.151393)			8641	(gN) caspase 6, apoptosis-related cysteine protease (CASP6), transcript variant beta, mRNA. (W45688,NM_032992,Hs.3280)
5399	2166	(gC) fatty acid amide hydrolase (FAAH), mRNA. (AA431988,NM_001441,Hs.288828)	10			2206	(gN) inositol polyphosphate-5-phosphatase, 40kDa (INPP5A), mRNA. (T58773,NM_005539,Hs.124029)			1160	(gC) mitogen-activated protein kinase 3_(AA454819,_,Hs.861)			8967	(gF) COX17 homolog, cytochrome c oxidase assembly protein (yeast) (COX17), nuclear gene encoding mitochondrial protein, mRNA. (AA099855,NM_005694,Hs.16297)
5466	4711	(gC) NADH dehydrogenase (ubiquinone) 1 beta subcomplex, 5, 16kDa (NDUFB5), mRNA. (N93053,NM_002492,Hs.19236)	10			1912	(gC) insulin-like growth factor binding protein 3 (IGFBP3), mRNA. (AA598601,NM_000598,Hs.77326)			1162	(gM) eukaryotic translation termination factor 1 (ETF1), mRNA. (AA456664,NM_004730,Hs.77324)			9135	(gC) dual-specificity tyrosine-(Y)-phosphorylation regulated kinase 1A (DYRK1A), transcript variant 1, mRNA. (AA676749,NM_001396,Hs.75842)
7476	5573	(gC) protein kinase, cAMP-dependent, regulatory, type I, alpha (tissue specific extinguisher 1) (PRKAR1A), mRNA. (N25969,NM_002734,Hs.183037)	10			1637	(gK) inositol polyphosphate phosphatase-like 1 (INPPL1), mRNA. (AA279072,NM_001567,Hs.75339)			1232	(gC) cell division cycle 27 (CDC27), mRNA. (T81764,NM_001256,Hs.406631)			11127	(gN) chloride intracellular channel 3 (CLIC3), mRNA. (N91135,NM_004669,Hs.64746)
8474	5538	(gC) palmitoyl-protein thioesterase 1 (ceroid-lipofuscinosis, neuronal 1, infantile) (PPT1), mRNA. (AA063637,NM_000310,Hs.3873)	10			1099	(gW) general transcription factor IIB (GTF2B), mRNA. (H23978,NM_001514,Hs.258561)			1329	(gC) acyl-Coenzyme A dehydrogenase, short/branched chain (ACADSB), nuclear gene encoding mitochondrial protein, mRNA. (H95792,NM_001609,Hs.81934)			12734	(gF) cytokine induced protein 29 kDa_(AA620546,_,Hs.63908)
8598	10935	(gC) peroxiredoxin 3 (PRDX3), nuclear gene encoding mitochondrial protein, mRNA. (H19203,NM_006793,Hs.75454)	10			1087	(gM) glutathione S-transferase theta 2 (GSTT2), mRNA. (AA490208,NM_000854,Hs.1581)			1330	(gN) acyl-Coenzyme A dehydrogenase, very long chain (ACADVL), nuclear gene encoding mitochondrial protein, mRNA. (AA464163,NM_000018,Hs.82208)			15203	(gN) cytochrome P450, subfamily 46 (cholesterol 24-hydroxylase) (CYP46), mRNA. (R49568,NM_006668,Hs.25121)
8641	839	(gN) caspase 6, apoptosis-related cysteine protease (CASP6), transcript variant beta, mRNA. (W45688,NM_032992,Hs.3280)	10			825	(gC) mitogen-activated protein kinase kinase kinase kinase 2 (MAP4K2), mRNA. (R50953,NM_004579,Hs.82979)			1614	(gC) keratin 8 (KRT8), mRNA. (AA598517,NM_002273,Hs.242463)			16752	(gC) Rho GTPase activating protein 6 (ARHGAP6), transcript variant 1, mRNA. (AA495981,NM_013427,Hs.250830)
8967	64091	(gF) COX17 homolog, cytochrome c oxidase assembly protein (yeast) (COX17), nuclear gene encoding mitochondrial protein, mRNA. (AA099855,NM_005694,Hs.16297)	10			799	(gC) TNF receptor-associated factor 1 (TRAF1), mRNA. (R71691,NM_005658,Hs.2134)			1637	(gK) inositol polyphosphate phosphatase-like 1 (INPPL1), mRNA. (AA279072,NM_001567,Hs.75339)			17094	(gC) nitric oxide synthase 2A (inducible, hepatocytes) (NOS2A), transcript variant 1, mRNA. (AA877840,NM_000625,Hs.193788)
10281	3305	(gF) heat shock 70kDa protein 1-like_(H17513,_,Hs.80288)	10			324	(gC) insulin-like growth factor binding protein 1 (IGFBP1), mRNA. (AA233185,NM_000596,Hs.102122)			1684	(gC) inositol polyphosphate-5-phosphatase, 145kDa (INPP5D), mRNA. (AA521067,NM_005541,Hs.155939)			17897	(gM) inner mitochondrial membrane peptidase 2 like (IMMP2L), mRNA. (R33650,NM_032549,Hs.89576)
17313	8744	(gC) tumor necrosis factor (ligand) superfamily, member 9 (TNFSF9), mRNA. (AA778663,NM_003811,Hs.1524)	10			279	(g) lectin, galactoside-binding, soluble, 7 (galectin 7) (LGALS7), mRNA. (AA011057,NM_002307,Hs.99923)			1912	(gC) insulin-like growth factor binding protein 3 (IGFBP3), mRNA. (AA598601,NM_000598,Hs.77326)
163	5566	(gF) protein kinase, cAMP-dependent, catalytic, alpha (PRKACA), mRNA. (W68141,NM_002730,Hs.77271)	9							1974	(gC) peroxiredoxin 4 (PRDX4), mRNA. (AA459663,NM_006406,Hs.83383)
235	327	(g) N-acylaminoacyl-peptide hydrolase (APEH), mRNA. (AA455941,NM_001640,Hs.78223)	9							1978	(gC) small inducible cytokine subfamily E, member 1 (endothelial monocyte-activating)_(AA504333,_,Hs.333513)
362	6789	(gN) serine/threonine kinase 4 (STK4), mRNA. (T95014,NM_006282,Hs.35140)	9							2154	(gC) protein phosphatase 1, regulatory subunit 7 (PPP1R7), mRNA. (AA459351,NM_002712,Hs.36587)
439	5442	(gC) polymerase (RNA) mitochondrial (DNA directed) (POLRMT), nuclear gene encoding mitochondrial protein, mRNA. (R31115,NM_005035,Hs.153880)	9							2206	(gN) inositol polyphosphate-5-phosphatase, 40kDa (INPP5A), mRNA. (T58773,NM_005539,Hs.124029)
687	535	(gN) ATPase, H+ transporting, lysosomal V0 subunit a isoform 1 (ATP6V0A1), mRNA. (AA430654,NM_005177,Hs.267871)	9							2234	(gC) death-associated protein (DAP), mRNA. (AA458861,NM_004394,Hs.75189)
744	9266	(gC) pleckstrin homology, Sec7 and coiled/coil domains 2 (cytohesin-2) (PSCD2), transcript variant 1, mRNA. (AA464957,NM_017457,Hs.303091)	9							2326	(gC) cytochrome c-1 (CYC1), mRNA. (AA447774,NM_001916,Hs.289271)
1087	2953	(gM) glutathione S-transferase theta 2 (GSTT2), mRNA. (AA490208,NM_000854,Hs.1581)	9							2443	(gC) serine hydroxymethyltransferase 2 (mitochondrial) (SHMT2), mRNA. (AA620477,NM_005412,Hs.75069)
1160	5595	(gC) mitogen-activated protein kinase 3_(AA454819,_,Hs.861)	9							2789	(gC) Fas (TNFRSF6) associated factor 1 (FAF1), transcript variant 2, mRNA. (W70062,NM_131917,Hs.25821)
1162	2107	(gM) eukaryotic translation termination factor 1 (ETF1), mRNA. (AA456664,NM_004730,Hs.77324)	9							3011	(gC) BCL2/adenovirus E1B 19kDa interacting protein 3-like_(AA025112,_,Hs.132955)
1912	3486	(gC) insulin-like growth factor binding protein 3 (IGFBP3), mRNA. (AA598601,NM_000598,Hs.77326)	9							3694	(gF) adenylate cyclase 9_(H64281,_,Hs.20196)
1978	9255	(gC) small inducible cytokine subfamily E, member 1 (endothelial monocyte-activating)_(AA504333,_,Hs.333513)	9							4068	(gC) mitogen-activated protein kinase phosphatase x_(H91044,_,Hs.29106)
2206	3632	(gN) inositol polyphosphate-5-phosphatase, 40kDa (INPP5A), mRNA. (T58773,NM_005539,Hs.124029)	9							5229	(gM) suppressor of cytokine signaling 1_(AA485355,_,Hs.50640)
2234	1611	(gC) death-associated protein (DAP), mRNA. (AA458861,NM_004394,Hs.75189)	9							5399	(gC) fatty acid amide hydrolase (FAAH), mRNA. (AA431988,NM_001441,Hs.288828)
2326	1537	(gC) cytochrome c-1 (CYC1), mRNA. (AA447774,NM_001916,Hs.289271)	9							5466	(gC) NADH dehydrogenase (ubiquinone) 1 beta subcomplex, 5, 16kDa (NDUFB5), mRNA. (N93053,NM_002492,Hs.19236)
5521	1052	(gN) CCAAT/enhancer binding protein (C/EBP), delta (CEBPD), mRNA. (AA043494,NM_005195,Hs.76722)	9							5505	(gC) fatty acid binding protein 3, muscle and heart (mammary-derived growth inhibitor) (FABP3), mRNA. (AA148548,NM_004102,Hs.49881)
5636	31	(gC) acetyl-Coenzyme A carboxylase alpha_(AA464580,_,Hs.7232)	9							5521	(gN) CCAAT/enhancer binding protein (C/EBP), delta (CEBPD), mRNA. (AA043494,NM_005195,Hs.76722)
5994	9517	(gC) serine palmitoyltransferase, long chain base subunit 2_(AA007687,_,Hs.59403)	9							5562	(gC) S-adenosylhomocysteine hydrolase-like 1 (AHCYL1), mRNA. (AA454718,NM_006621,Hs.4113)
6395	5770	(gC) protein tyrosine phosphatase, non-receptor type 1_(W92859,_,Hs.155894)	9							5636	(gC) acetyl-Coenzyme A carboxylase alpha_(AA464580,_,Hs.7232)
8523	9197	(gC) acetyl-Coenzyme A transporter (ACATN), mRNA. (AA703187,NM_004733,Hs.285176)	9							5639	(gC) protein phosphatase 1, regulatory (inhibitor) subunit 12C (PPP1R12C), mRNA. (AA464195,NM_017607,Hs.235975)
11127	9022	(gN) chloride intracellular channel 3 (CLIC3), mRNA. (N91135,NM_004669,Hs.64746)	9							6239	(gC) sphingosine-1-phosphate lyase 1_(AA459381,_,Hs.186613)
12688	10478	(gC) solute carrier family 25 (mitochondrial carrier; peroxisomal membrane protein, 34kDa), member 17 (SLC25A17), mRNA. (AA446906,NM_006358,Hs.62245)	9							6395	(gC) protein tyrosine phosphatase, non-receptor type 1_(W92859,_,Hs.155894)
13662	83862	(gC) transmembrane protein induced by tumor necrosis factor alpha (TMPIT), mRNA. (R77144,NM_031925,_)	9							7025	(gC) ATP-binding cassette, sub-family B (MDR/TAP), member 10 (ABCB10), nuclear gene encoding mitochondrial protein, mRNA. (AA434409,NM_012089,Hs.1710)
15203	10858	(gN) cytochrome P450, subfamily 46 (cholesterol 24-hydroxylase) (CYP46), mRNA. (R49568,NM_006668,Hs.25121)	9							7476	(gC) protein kinase, cAMP-dependent, regulatory, type I, alpha (tissue specific extinguisher 1) (PRKAR1A), mRNA. (N25969,NM_002734,Hs.183037)
17094	4843	(gC) nitric oxide synthase 2A (inducible, hepatocytes) (NOS2A), transcript variant 1, mRNA. (AA877840,NM_000625,Hs.193788)	9							8061	(gC) stearoyl-CoA desaturase (delta-9-desaturase) (SCD), mRNA. (AA457700,NM_005063,Hs.119597)
17162	9021	(gC) suppressor of cytokine signaling 3 (SSI-3), mRNA. (AA001219,NM_003955,Hs.345728)	9							8467	(gC) mitogen-activated protein kinase kinase kinase 11 (MAP3K11), mRNA. (R80779,NM_002419,Hs.89449)
279	3963	(g) lectin, galactoside-binding, soluble, 7 (galectin 7) (LGALS7), mRNA. (AA011057,NM_002307,Hs.99923)	8							8474	(gC) palmitoyl-protein thioesterase 1 (ceroid-lipofuscinosis, neuronal 1, infantile) (PPT1), mRNA. (AA063637,NM_000310,Hs.3873)
799	7185	(gC) TNF receptor-associated factor 1 (TRAF1), mRNA. (R71691,NM_005658,Hs.2134)	8							8521	(gC) low density lipoprotein receptor-related protein 8, apolipoprotein e receptor (LRP8), transcript variant 1, mRNA. (W80637,NM_004631,_)
1065	5597	(gM) mitogen-activated protein kinase 6 (MAPK6), mRNA. (H17504,NM_002748,Hs.271980)	8							8523	(gC) acetyl-Coenzyme A transporter (ACATN), mRNA. (AA703187,NM_004733,Hs.285176)
1099	2959	(gW) general transcription factor IIB (GTF2B), mRNA. (H23978,NM_001514,Hs.258561)	8							8598	(gC) peroxiredoxin 3 (PRDX3), nuclear gene encoding mitochondrial protein, mRNA. (H19203,NM_006793,Hs.75454)
1109	2729	(gM) glutamate-cysteine ligase, catalytic subunit_(H56069,_,Hs.151393)	8							8600	(gM) lysyl oxidase-like 2 (LOXL2), mRNA. (AA676458,NM_002318,Hs.83354)
1329	36	(gC) acyl-Coenzyme A dehydrogenase, short/branched chain (ACADSB), nuclear gene encoding mitochondrial protein, mRNA. (H95792,NM_001609,Hs.81934)	8							8678	(gC) caspase 10, apoptosis-related cysteine protease (CASP10), transcript variant D, mRNA. (H80712,NM_032977,Hs.5353)
1330	37	(gN) acyl-Coenzyme A dehydrogenase, very long chain (ACADVL), nuclear gene encoding mitochondrial protein, mRNA. (AA464163,NM_000018,Hs.82208)	8							8967	(gF) COX17 homolog, cytochrome c oxidase assembly protein (yeast) (COX17), nuclear gene encoding mitochondrial protein, mRNA. (AA099855,NM_005694,Hs.16297)
1684	3635	(gC) inositol polyphosphate-5-phosphatase, 145kDa (INPP5D), mRNA. (AA521067,NM_005541,Hs.155939)	8							8980	(gM) heme oxygenase (decycling) 2 (HMOX2), mRNA. (AA626370,NM_002134,Hs.284279)
2443	6472	(gC) serine hydroxymethyltransferase 2 (mitochondrial) (SHMT2), mRNA. (AA620477,NM_005412,Hs.75069)	8							9135	(gC) dual-specificity tyrosine-(Y)-phosphorylation regulated kinase 1A (DYRK1A), transcript variant 1, mRNA. (AA676749,NM_001396,Hs.75842)
2789	11124	(gC) Fas (TNFRSF6) associated factor 1 (FAF1), transcript variant 2, mRNA. (W70062,NM_131917,Hs.25821)	8							9142	(gC) dihydrolipoamide S-acetyltransferase (E2 component of pyruvate dehydrogenase complex)_(N29901,_,Hs.115285)
3011	665	(gC) BCL2/adenovirus E1B 19kDa interacting protein 3-like_(AA025112,_,Hs.132955)	8							9272	(gC) alanyl-tRNA synthetase (AARS), mRNA. (AA156571,NM_001605,Hs.75102)
3694	115	(gF) adenylate cyclase 9_(H64281,_,Hs.20196)	8							9680	(gC) solute carrier family 2, (facilitated glucose transporter) member 8 (SLC2A8), mRNA. (T59518,NM_014580,Hs.10574)
5229	8651	(gM) suppressor of cytokine signaling 1_(AA485355,_,Hs.50640)	8							10248	(gC) voltage-dependent anion channel 3 (VDAC3), mRNA. (AA460728,NM_005662,Hs.7381)
5505	2170	(gC) fatty acid binding protein 3, muscle and heart (mammary-derived growth inhibitor) (FABP3), mRNA. (AA148548,NM_004102,Hs.49881)	8							10280	(gN) steroid-5-alpha-reductase, alpha polypeptide 1 (3-oxo-5 alpha-steroid delta 4-dehydrogenase alpha 1) (SRD5A1), mRNA. (H16833,NM_001047,Hs.552)
5562	10768	(gC) S-adenosylhomocysteine hydrolase-like 1 (AHCYL1), mRNA. (AA454718,NM_006621,Hs.4113)	8							10281	(gF) heat shock 70kDa protein 1-like_(H17513,_,Hs.80288)
6239	8879	(gC) sphingosine-1-phosphate lyase 1_(AA459381,_,Hs.186613)	8							10424	(gC) cytochrome P450, subfamily XXIV (vitamin D 24-hydroxylase) (CYP24), nuclear gene encoding mitochondrial protein, mRNA. (N21576,NM_000782,_)
7023	3759	(gC) potassium inwardly-rectifying channel, subfamily J, member 2 (KCNJ2), mRNA. (W44762,NM_000891,Hs.1547)	8							10877	(gC) S-adenosylmethionine decarboxylase 1 (AMD1), mRNA. (AA425692,NM_001634,Hs.381985)
7025	23456	(gC) ATP-binding cassette, sub-family B (MDR/TAP), member 10 (ABCB10), nuclear gene encoding mitochondrial protein, mRNA. (AA434409,NM_012089,Hs.1710)	8							11007	(gC) succinate-CoA ligase, GDP-forming, alpha subunit (SUCLG1), mRNA. (AA485965,NM_003849,Hs.7043)
8467	4296	(gC) mitogen-activated protein kinase kinase kinase 11 (MAP3K11), mRNA. (R80779,NM_002419,Hs.89449)	8							11014	(gM) signal recognition particle 68kDa_(AA189050,_,Hs.273307)
8521	7804	(gC) low density lipoprotein receptor-related protein 8, apolipoprotein e receptor (LRP8), transcript variant 1, mRNA. (W80637,NM_004631,_)	8							11127	(gN) chloride intracellular channel 3 (CLIC3), mRNA. (N91135,NM_004669,Hs.64746)
8600	4017	(gM) lysyl oxidase-like 2 (LOXL2), mRNA. (AA676458,NM_002318,Hs.83354)	8							11510	(gC) cAMP responsive element binding protein-like 2 (CREBL2), mRNA. (R64144,NM_001310,Hs.13313)
8678	843	(gC) caspase 10, apoptosis-related cysteine protease (CASP10), transcript variant D, mRNA. (H80712,NM_032977,Hs.5353)	8							12688	(gC) solute carrier family 25 (mitochondrial carrier; peroxisomal membrane protein, 34kDa), member 17 (SLC25A17), mRNA. (AA446906,NM_006358,Hs.62245)
8980	3163	(gM) heme oxygenase (decycling) 2 (HMOX2), mRNA. (AA626370,NM_002134,Hs.284279)	8							12734	(gF) cytokine induced protein 29 kDa_(AA620546,_,Hs.63908)
9037	8395	(gC) phosphatidylinositol-4-phosphate 5-kinase, type I, beta (PIP5K1B), mRNA. (R39069,NM_003558,Hs.78406)	8							13662	(gC) transmembrane protein induced by tumor necrosis factor alpha (TMPIT), mRNA. (R77144,NM_031925,_)
9135	1859	(gC) dual-specificity tyrosine-(Y)-phosphorylation regulated kinase 1A (DYRK1A), transcript variant 1, mRNA. (AA676749,NM_001396,Hs.75842)	8							14846	(gC) serine/threonine kinase 24 (STE20 homolog, yeast)_(AA156737,_,Hs.168913)
9142	1737	(gC) dihydrolipoamide S-acetyltransferase (E2 component of pyruvate dehydrogenase complex)_(N29901,_,Hs.115285)	8							15203	(gN) cytochrome P450, subfamily 46 (cholesterol 24-hydroxylase) (CYP46), mRNA. (R49568,NM_006668,Hs.25121)
9272	16	(gC) alanyl-tRNA synthetase (AARS), mRNA. (AA156571,NM_001605,Hs.75102)	8							16674	(gC) ATP synthase mitochondrial F1 complex assembly factor 2 (ATPAF2), nuclear gene encoding mitochondrial protein, mRNA. (AA598602,NM_145691,Hs.13434)
9680	29988	(gC) solute carrier family 2, (facilitated glucose transporter) member 8 (SLC2A8), mRNA. (T59518,NM_014580,Hs.10574)	8							16752	(gC) Rho GTPase activating protein 6 (ARHGAP6), transcript variant 1, mRNA. (AA495981,NM_013427,Hs.250830)
10248	7419	(gC) voltage-dependent anion channel 3 (VDAC3), mRNA. (AA460728,NM_005662,Hs.7381)	8							17036	(gC) Rab geranylgeranyltransferase, alpha subunit (RABGGTA), mRNA. (AA776294,NM_004581,Hs.78920)
10424	1591	(gC) cytochrome P450, subfamily XXIV (vitamin D 24-hydroxylase) (CYP24), nuclear gene encoding mitochondrial protein, mRNA. (N21576,NM_000782,_)	8							17094	(gC) nitric oxide synthase 2A (inducible, hepatocytes) (NOS2A), transcript variant 1, mRNA. (AA877840,NM_000625,Hs.193788)
10877	262	(gC) S-adenosylmethionine decarboxylase 1 (AMD1), mRNA. (AA425692,NM_001634,Hs.381985)	8							17309	(gC) gamma-glutamyltransferase 1 (GGT1), transcript variant 2, mRNA. (AA620715,NM_013421,Hs.284380)
11007	8802	(gC) succinate-CoA ligase, GDP-forming, alpha subunit (SUCLG1), mRNA. (AA485965,NM_003849,Hs.7043)	8							17313	(gC) tumor necrosis factor (ligand) superfamily, member 9 (TNFSF9), mRNA. (AA778663,NM_003811,Hs.1524)
11014	6730	(gM) signal recognition particle 68kDa_(AA189050,_,Hs.273307)	8							17897	(gM) inner mitochondrial membrane peptidase 2 like (IMMP2L), mRNA. (R33650,NM_032549,Hs.89576)
11510	1389	(gC) cAMP responsive element binding protein-like 2 (CREBL2), mRNA. (R64144,NM_001310,Hs.13313)	8							19734	(gC) NADH dehydrogenase (ubiquinone) 1 beta subcomplex, 4, 15kDa_(AA704675,_,Hs.227750)
12734	84324	(gF) cytokine induced protein 29 kDa_(AA620546,_,Hs.63908)	8
14846	8428	(gC) serine/threonine kinase 24 (STE20 homolog, yeast)_(AA156737,_,Hs.168913)	8
16674	91647	(gC) ATP synthase mitochondrial F1 complex assembly factor 2 (ATPAF2), nuclear gene encoding mitochondrial protein, mRNA. (AA598602,NM_145691,Hs.13434)	8
16752	395	(gC) Rho GTPase activating protein 6 (ARHGAP6), transcript variant 1, mRNA. (AA495981,NM_013427,Hs.250830)	8
17036	5875	(gC) Rab geranylgeranyltransferase, alpha subunit (RABGGTA), mRNA. (AA776294,NM_004581,Hs.78920)	8
17309	91227	(gC) gamma-glutamyltransferase 1 (GGT1), transcript variant 2, mRNA. (AA620715,NM_013421,Hs.284380)	8
19734	4710	(gC) NADH dehydrogenase (ubiquinone) 1 beta subcomplex, 4, 15kDa_(AA704675,_,Hs.227750)	8

## Sheet: GOTM
TG genes vs. the 830
regulation of cell growth: O=4;E=0.93;R=4.3;P=0.0082344276937414
3484	insulin-like growth factor binding protein 1
3486	insulin-like growth factor binding protein 3
8651	suppressor of cytokine signaling 1
9021	suppressor of cytokine signaling 3
GOTM analysis of the selected genes (single gene list analysis)
--	->	biological_process(82)
|	|-	->	biological process unknown(2)
|	--	->	cellular process(79)
|	|	+-	->	cell adhesion(2)
|	|	+-	->	cell communication(25)
|	|	+-	->	cell differentiation(3)
|	|	--	->	cellular physiological process(77)
|	|	|	+-	->	cell cycle(4)
|	|	|	+-	->	cell death(12)
|	|	|	+-	->	cell growth(4)
|	|	|	+-	->	cell organization and biogenesis(10)
|	|	|	+-	->	cell proliferation(4)
|	|	|	--	->	cellular metabolism(57)
|	|	|	|	+-	->	alcohol metabolism(2)
|	|	|	|	+-	->	amine metabolism(7)
|	|	|	|	+-	->	amino acid and derivative metabolism(7)
|	|	|	|	+-	->	cellular biosynthesis(11)
|	|	|	|	+-	->	cellular catabolism(6)
|	|	|	|	+-	->	cellular lipid metabolism(7)
|	|	|	|	+-	->	cellular macromolecule metabolism(28)
|	|	|	|	+-	->	cofactor metabolism(5)
|	|	|	|	+-	->	generation of precursor metabolites and energy(10)
|	|	|	|	+-	->	heterocycle metabolism(1)
|	|	|	|	+-	->	nucleobase, nucleoside, nucleotide and nucleic acid metabolism(11)
|	|	|	|	|-	->	one-carbon compound metabolism(2)
|	|	|	|	+-	->	organic acid metabolism(11)
|	|	|	|	+-	->	oxygen and reactive oxygen species metabolism(1)
|	|	|	|	+-	->	phosphorus metabolism(16)
|	|	|	|	+-	->	pigment metabolism(1)
|	|	|	|	+-	->	regulation of cellular metabolism(8)
|	|	|	|	+-	->	sulfur metabolism(2)
|	|	|	+-	->	regulation of cellular physiological process(20)
|	|	|	+-	->	transport(21)
|	|	+-	->	regulation of cellular process(20)
|	+-	->	development(10)
|	+-	->	growth(4)
|	+-	->	physiological process(78)
|	+-	->	regulation of biological process(21)
|	+-	->	response to stimulus(8)
+-	->	molecular_function(83)
+-	->	cellular_component(69)

## Sheet: FatiGOTG
Summary input data
Initial number of Genes		88
Unknown Genes		1
Genes with more than one ensembl id		42
Genes used for the analysis		45
KEGG pathways	Nº genes	Percentage	Genes
Insulin signaling pathway	6	13.33	5770 3635 5566 5573 5595 31
MAPK signaling pathway	5	11.11	6789 5566 5595 5871 839
Phosphatidylinositol signaling system	4	8.89	3632 3635 3636 8395
Inositol phosphate metabolism	3	6.67	3632 3636 8395
Apoptosis	3	6.67	5566 5573 839
Biological Processes (Level 3)
Gene Ontology : biological process. Level:3	Nº genes	Percentage	Genes
cellular physiological process	38	95	3759 5770 3963 91227 3486 3163 3635 5597 9266 665 6789 5566 5875 5573 5538 23456 3484 8802 56940 29988 7185 2107 2729 84324 8879 5595 5871 5442 3636 8428 839 3856 2166 8395 4843 31 83943 7419
metabolism	30	75	5770 91227 3163 3635 5597 6789 5566 5875 5573 5538 8802 56940 29988 7185 2107 9517 2729 84324 8879 5595 5871 5442 3636 8428 839 2166 8395 4843 31 83943
cell communication	13	32.5	5770 3632 3486 3635 5597 9266 6789 5573 3484 56940 5871 3636 8428
regulation of physiological process	8	20	3486 665 6789 5573 3484 84324 5595 839
death	8	20	3963 3486 665 6789 56940 7185 8879 839
regulation of cellular process	8	20	3486 665 6789 5573 3484 84324 5595 839
localization	7	17.5	3759 9266 23456 29988 5871 4843 7419
organismal physiological process	5	12.5	5875 5538 2729 5871 4843
positive regulation of biological process	4	10	3486 665 6789 839
Biological Processes (Level 4)
Gene Ontology : biological process. Level:4	Nº genes	Percentage	Genes
cellular metabolism	28	71.79	5770 91227 3163 3635 5597 6789 5566 5875 5573 5538 8802 56940 7185 2107 2729 84324 8879 5595 5871 5442 3636 8428 839 2166 8395 4843 31 83943
primary metabolism	23	58.97	5770 5597 6789 5566 5875 5573 5538 8802 56940 29988 7185 2107 2729 84324 8879 5595 5871 5442 8428 839 2166 31 83943
macromolecule metabolism	19	48.72	5770 5597 6789 5566 5875 5573 5538 8802 56940 29988 7185 2107 84324 5595 5871 5442 8428 839 83943
signal transduction	12	30.77	5770 3486 3635 5597 9266 6789 5573 3484 56940 5871 3636 8428
cell death	8	20.51	3963 3486 665 6789 56940 7185 8879 839
biosynthesis	8	20.51	91227 5875 2107 9517 2729 84324 4843 31
regulation of cellular physiological process	8	20.51	3486 665 6789 5573 3484 84324 5595 839
Biological Processes (Level 5)
Gene Ontology : biological process. Level:5	Nº genes	Percentage	Genes
protein metabolism	16	42.11	5770 5597 6789 5566 5875 5573 5538 56940 7185 2107 84324 5595 5871 8428 839 83943
cellular macromolecule metabolism	16	42.11	5770 5597 6789 5566 5875 5573 5538 56940 7185 2107 84324 5595 5871 8428 839 83943
biopolymer metabolism	12	31.58	5770 5597 6789 5566 5875 5573 5538 56940 5595 5871 5442 8428
phosphorus metabolism	12	31.58	5770 3635 5597 6789 5566 5573 56940 5595 5871 3636 8428 8395
programmed cell death	8	21.05	3963 3486 665 6789 56940 7185 8879 839
transport	7	18.42	3759 9266 23456 29988 5871 4843 7419
intracellular signaling cascade	6	15.79	3635 6789 5573 56940 5871 3636
cellular biosynthesis	6	15.79	91227 5875 2107 2729 84324 31
regulation of programmed cell death	4	10.53	3486 665 6789 839
cofactor metabolism	4	10.53	91227 3163 8802 2729
organic acid metabolism	4	10.53	2729 8879 2166 31
positive regulation of cellular physiological process	4	10.53	3486 665 6789 839
Biological Processes (Level 6)
Gene Ontology : biological process. Level:6	Nº genes	Percentage	Genes
cellular protein metabolism	16	43.24	5770 5597 6789 5566 5875 5573 5538 56940 7185 2107 84324 5595 5871 8428 839 83943
phosphate metabolism	12	32.43	5770 3635 5597 6789 5566 5573 56940 5595 5871 3636 8428 8395
biopolymer modification	11	29.73	5770 5597 6789 5566 5875 5573 5538 56940 5595 5871 8428
apoptosis	8	21.62	3963 3486 665 6789 56940 7185 8879 839
positive regulation of programmed cell death	4	10.81	3486 665 6789 839
regulation of programmed cell death	4	10.81	3486 665 6789 839
regulation of apoptosis	4	10.81	3486 665 6789 839
carboxylic acid metabolism	4	10.81	2729 8879 2166 31
Molecular Function (Level 3)
Gene Ontology : molecular function. Level:3	Nº genes	Percentage	Genes
protein binding	13	33.33	3486 9266 6789 5566 5573 3484 7185 2107 84324 5595 5871 2166 4843
transferase activity	12	30.77	91227 5597 6789 5566 5875 56940 9517 5595 5871 5442 8428 8395
nucleotide binding	11	28.21	5597 6789 5566 5573 23456 8802 5595 5871 8428 4843 31
hydrolase activity	10	25.64	5770 3632 3635 5538 23456 56940 3636 839 2166 83943
ion binding	6	15.38	3759 3486 3163 6789 5875 4843
nucleic acid binding	4	10.26	2107 2729 84324 5442
Molecular Function (Level 4)
Gene Ontology : molecular function. Level:4	Nº genes	Percentage	Genes
purine nucleotide binding	10	26.32	5597 6789 5566 5573 23456 8802 5595 5871 8428 31
transferase activity, transferring phosphorus-containing groups	9	23.68	5597 6789 5566 56940 5595 5871 5442 8428 8395
hydrolase activity, acting on ester bonds	6	15.79	5770 3632 3635 5538 56940 3636
metal ion binding	6	15.79	3759 3486 3163 6789 5875 4843
Molecular Function (Level 5)
Gene Ontology : molecular function. Level:5	Nº genes	Percentage	Genes
adenyl nucleotide binding	9	25	5597 6789 5566 5573 23456 5595 5871 8428 31
kinase activity	8	22.22	5597 6789 5566 56940 5595 5871 8428 8395
phosphotransferase activity, alcohol group as acceptor	7	19.44	5597 6789 5566 5595 5871 8428 8395
phosphoric ester hydrolase activity	5	13.89	5770 3632 3635 56940 3636
Molecular Function (Level 6)
Gene Ontology : molecular function. Level:6	Nº genes	Percentage	Genes
ATP binding	8	25	5597 6789 5566 23456 5595 5871 8428 31
protein kinase activity	6	18.75	5597 6789 5566 5595 5871 8428
phosphoric monoester hydrolase activity	5	15.62	5770 3632 3635 56940 3636
