# Supplementary material for: Identification of genes that regulate multiple cellular processes/responses in the context of lipotoxicity to hepatoma cells
Source: BMC Genomics. 2007 Oct 9;8:364. doi: 10.1186/1471-2164-8-364 (PMC2110894; doi:10.1186/1471-2164-8-364)
Supplement: Additional file 3 — Genes relevant to both TG and LDH. This file presents a table listing the genes selected to be important for both TG and LDH and the results of their gene ontology analysis. [file 1471-2164-8-364-S3.xls]

## Sheet: ANOVA
List of Selected Genes							Genes affected by
ID #	Name	Frequency			Med Effect only			TNF effect only			Interaction
825	(gC) mitogen-activated protein kinase kinase kinase kinase 2 (MAP4K2), mRNA. (R50953,NM_004579,Hs.82979)	12			ID #	Name		ID #	Name		ID #	Name
1099	(gW) general transcription factor IIB (GTF2B), mRNA. (H23978,NM_001514,Hs.258561)	12			232	(g) lipocalin 2 (oncogene 24p3) (LCN2), mRNA. (AA400973,NM_005564,Hs.204238)		157	(gC) protein tyrosine phosphatase, non-receptor type 1 (PTPN1), mRNA. (R06605,NM_002827,_)		157	(gC) protein tyrosine phosphatase, non-receptor type 1 (PTPN1), mRNA. (R06605,NM_002827,_)
5534	(gN) NADH dehydrogenase (ubiquinone) 1, alpha/beta subcomplex, 1, 8kDa (NDUFAB1), mRNA. (AA447569,NM_005003,Hs.5556)	12			279	(g) lectin, galactoside-binding, soluble, 7 (galectin 7) (LGALS7), mRNA. (AA011057,NM_002307,Hs.99923)		163	(gF) protein kinase, cAMP-dependent, catalytic, alpha (PRKACA), mRNA. (W68141,NM_002730,Hs.77271)		222	(g) nuclear factor I/X (CCAAT-binding transcription factor) (NFIX), mRNA. (AA406269,NM_002501,Hs.35841)
402	(gC) protein tyrosine kinase 9 (PTK9), mRNA. (AA019459,NM_002822,Hs.82643)	11			825	(gC) mitogen-activated protein kinase kinase kinase kinase 2 (MAP4K2), mRNA. (R50953,NM_004579,Hs.82979)		222	(g) nuclear factor I/X (CCAAT-binding transcription factor) (NFIX), mRNA. (AA406269,NM_002501,Hs.35841)		232	(g) lipocalin 2 (oncogene 24p3) (LCN2), mRNA. (AA400973,NM_005564,Hs.204238)
615	(gC) inositol 1,3,4-triphosphate 5/6 kinase (ITPK1), mRNA. (AA463931,NM_014216,Hs.6453)	11			1087	(gM) glutathione S-transferase theta 2 (GSTT2), mRNA. (AA490208,NM_000854,Hs.1581)		232	(g) lipocalin 2 (oncogene 24p3) (LCN2), mRNA. (AA400973,NM_005564,Hs.204238)		402	(gC) protein tyrosine kinase 9 (PTK9), mRNA. (AA019459,NM_002822,Hs.82643)
1003	(gI) ubiquitin specific protease 7 (herpes virus-associated) (USP7), mRNA. (AA064638,NM_003470,Hs.78683)	11			1099	(gW) general transcription factor IIB (GTF2B), mRNA. (H23978,NM_001514,Hs.258561)		274	(g) lysosomal-associated membrane protein 2 (LAMP2), transcript variant LAMP2B, mRNA. (N62847,NM_013995,Hs.8262)		1059	(gM) ketohexokinase (fructokinase) (KHK), transcript variant b, mRNA. (T61256,NM_006488,Hs.81454)
2206	(gN) inositol polyphosphate-5-phosphatase, 40kDa (INPP5A), mRNA. (T58773,NM_005539,Hs.124029)	11			1104	(gC) guanine nucleotide binding protein (G protein), beta polypeptide 2-like 1_(R96220,_,Hs.5662)		279	(g) lectin, galactoside-binding, soluble, 7 (galectin 7) (LGALS7), mRNA. (AA011057,NM_002307,Hs.99923)		1636	(gC) insulin receptor_(AA001614,_,Hs.89695)
3011	(gC) BCL2/adenovirus E1B 19kDa interacting protein 3-like_(AA025112,_,Hs.132955)	11			1208	(gC) serine (or cysteine) proteinase inhibitor, clade A (alpha-1 antiproteinase, antitrypsin), member 6 (SERPINA6), mRNA. (H90764,NM_001756,Hs.403787)		388	(gC) translocase of outer mitochondrial membrane 34 (TOMM34), mRNA. (AA457118,NM_006809,Hs.76927)		2206	(gN) inositol polyphosphate-5-phosphatase, 40kDa (INPP5A), mRNA. (T58773,NM_005539,Hs.124029)
5399	(gC) fatty acid amide hydrolase (FAAH), mRNA. (AA431988,NM_001441,Hs.288828)	11			1624	(gM) interleukin 4 receptor (IL4R), mRNA. (AA293306,NM_000418,Hs.75545)		402	(gC) protein tyrosine kinase 9 (PTK9), mRNA. (AA019459,NM_002822,Hs.82643)		11017	(gN) ribulose-5-phosphate-3-epimerase (RPE), mRNA. (AA458563,NM_006916,Hs.125845)
5636	(gC) acetyl-Coenzyme A carboxylase alpha_(AA464580,_,Hs.7232)	11			1636	(gC) insulin receptor_(AA001614,_,Hs.89695)		469	(gC) histamine N-methyltransferase (HNMT), mRNA. (H53275,NM_006895,Hs.81182)		17897	(gM) inner mitochondrial membrane peptidase 2 like (IMMP2L), mRNA. (R33650,NM_032549,Hs.89576)
16990	(gC) 3-phosphoinositide dependent protein kinase-1 (PDPK1), mRNA. (N22904,NM_002613,Hs.154729)	11			1768	(gC) ornithine decarboxylase antizyme 1 (OAZ1), mRNA. (AA487466,NM_004152,Hs.380062)		533	(gC) UDP-glucuronic acid/UDP-N-acetylgalactosamine dual transporter_(N80922,_,Hs.82635)
222	(g) nuclear factor I/X (CCAAT-binding transcription factor) (NFIX), mRNA. (AA406269,NM_002501,Hs.35841)	10			1914	(gC) glutathione-S-transferase like; glutathione transferase omega (GSTTLp28), mRNA. (AA441895,NM_004832,Hs.11465)		615	(gC) inositol 1,3,4-triphosphate 5/6 kinase (ITPK1), mRNA. (AA463931,NM_014216,Hs.6453)
469	(gC) histamine N-methyltransferase (HNMT), mRNA. (H53275,NM_006895,Hs.81182)	10			2010	(gC) hypoxia-inducible factor 1, alpha subunit (basic helix-loop-helix transcription factor) (HIF1A), mRNA. (AA598526,NM_001530,Hs.197540)		815	(gC) CREB binding protein (Rubinstein-Taybi syndrome) (CREBBP), mRNA. (AA022480,NM_004380,Hs.23598)
533	(gC) UDP-glucuronic acid/UDP-N-acetylgalactosamine dual transporter_(N80922,_,Hs.82635)	10			2206	(gN) inositol polyphosphate-5-phosphatase, 40kDa (INPP5A), mRNA. (T58773,NM_005539,Hs.124029)		939	(gC) signal recognition particle 72kDa (SRP72), mRNA. (AA463631,NM_006947,Hs.237825)
815	(gC) CREB binding protein (Rubinstein-Taybi syndrome) (CREBBP), mRNA. (AA022480,NM_004380,Hs.23598)	10			5636	(gC) acetyl-Coenzyme A carboxylase alpha_(AA464580,_,Hs.7232)		1003	(gI) ubiquitin specific protease 7 (herpes virus-associated) (USP7), mRNA. (AA064638,NM_003470,Hs.78683)
939	(gC) signal recognition particle 72kDa (SRP72), mRNA. (AA463631,NM_006947,Hs.237825)	10			8725	(gF) mitogen-activated protein kinase-activated protein kinase 3 (MAPKAPK3), mRNA. (W68281,NM_004635,Hs.227789)		1059	(gM) ketohexokinase (fructokinase) (KHK), transcript variant b, mRNA. (T61256,NM_006488,Hs.81454)
1768	(gC) ornithine decarboxylase antizyme 1 (OAZ1), mRNA. (AA487466,NM_004152,Hs.380062)	10						1087	(gM) glutathione S-transferase theta 2 (GSTT2), mRNA. (AA490208,NM_000854,Hs.1581)
1877	(gC) 24-dehydrocholesterol reductase (DHCR24), mRNA. (AA482228,NM_014762,Hs.75616)	10						1099	(gW) general transcription factor IIB (GTF2B), mRNA. (H23978,NM_001514,Hs.258561)
2449	(gC) lysosomal apyrase-like 1_(AA452541,_,Hs.201377)	10						1104	(gC) guanine nucleotide binding protein (G protein), beta polypeptide 2-like 1_(R96220,_,Hs.5662)
5723	(gC) fatty acid desaturase 1 (FADS1), mRNA. (AA431773,NM_013402,Hs.132898)	10						1208	(gC) serine (or cysteine) proteinase inhibitor, clade A (alpha-1 antiproteinase, antitrypsin), member 6 (SERPINA6), mRNA. (H90764,NM_001756,Hs.403787)
9418	(gC) Fas (TNFRSF6) associated factor 1 (FAF1), transcript variant 2, mRNA. (AA486789,NM_131917,Hs.25821)	10						1315	(gC) guanine nucleotide binding protein (G protein), alpha inhibiting activity polypeptide 3 (GNAI3), mRNA. (AA490256,NM_006496,Hs.73799)
10885	(gC) MAP kinase-interacting serine/threonine kinase 2 (MKNK2), mRNA. (AA488413,NM_017572,Hs.261828)	10						1370	(gC) ubiquitin-conjugating enzyme E2A (RAD6 homolog) (UBE2A), mRNA. (AA600173,NM_003336,Hs.80612)
17059	(gC) G protein-coupled receptor 30 (GPR30), mRNA. (AA810225,NM_001505,Hs.113207)	10						1373	(gC) ubiquinol-cytochrome c reductase, Rieske iron-sulfur polypeptide 1 (UQCRFS1), nuclear gene encoding mitochondrial protein, mRNA. (AA448184,NM_006003,Hs.3712)
19734	(gC) NADH dehydrogenase (ubiquinone) 1 beta subcomplex, 4, 15kDa_(AA704675,_,Hs.227750)	10						1451	(gM) oxidase (cytochrome c) assembly 1-like (OXA1L), mRNA. (AA598582,NM_005015,Hs.151134)
232	(g) lipocalin 2 (oncogene 24p3) (LCN2), mRNA. (AA400973,NM_005564,Hs.204238)	9						1591	(gM) glutamyl-prolyl-tRNA synthetase (EPRS), mRNA. (AA599158,NM_004446,Hs.55921)
362	(gN) serine/threonine kinase 4 (STK4), mRNA. (T95014,NM_006282,Hs.35140)	9						1614	(gC) keratin 8 (KRT8), mRNA. (AA598517,NM_002273,Hs.242463)
1591	(gM) glutamyl-prolyl-tRNA synthetase (EPRS), mRNA. (AA599158,NM_004446,Hs.55921)	9						1624	(gM) interleukin 4 receptor (IL4R), mRNA. (AA293306,NM_000418,Hs.75545)
1614	(gC) keratin 8 (KRT8), mRNA. (AA598517,NM_002273,Hs.242463)	9						1636	(gC) insulin receptor_(AA001614,_,Hs.89695)
1636	(gC) insulin receptor_(AA001614,_,Hs.89695)	9						1637	(gK) inositol polyphosphate phosphatase-like 1 (INPPL1), mRNA. (AA279072,NM_001567,Hs.75339)
1637	(gK) inositol polyphosphate phosphatase-like 1 (INPPL1), mRNA. (AA279072,NM_001567,Hs.75339)	9						1710	(gC) protein kinase C binding protein 1_(AA480906,_,Hs.75871)
1710	(gC) protein kinase C binding protein 1_(AA480906,_,Hs.75871)	9						1768	(gC) ornithine decarboxylase antizyme 1 (OAZ1), mRNA. (AA487466,NM_004152,Hs.380062)
2202	(gC) caspase 8, apoptosis-related cysteine protease (CASP8), transcript variant C, mRNA. (AA448468,NM_033356,Hs.381231)	9						1877	(gC) 24-dehydrocholesterol reductase (DHCR24), mRNA. (AA482228,NM_014762,Hs.75616)
2487	(gC) LPS-induced TNF-alpha factor (PIG7), mRNA. (AA625666,NM_004862,Hs.76507)	9						1914	(gC) glutathione-S-transferase like; glutathione transferase omega (GSTTLp28), mRNA. (AA441895,NM_004832,Hs.11465)
3753	(gC) inositol 1,4,5-triphosphate receptor, type 2_(R68021,_,Hs.238272)	9						2010	(gC) hypoxia-inducible factor 1, alpha subunit (basic helix-loop-helix transcription factor) (HIF1A), mRNA. (AA598526,NM_001530,Hs.197540)
5156	(gC) BCL2/adenovirus E1B 19kDa interacting protein 3 (BNIP3), nuclear gene encoding mitochondrial protein, mRNA. (AA446839,NM_004052,_)	9						2202	(gC) caspase 8, apoptosis-related cysteine protease (CASP8), transcript variant C, mRNA. (AA448468,NM_033356,Hs.381231)
5639	(gC) protein phosphatase 1, regulatory (inhibitor) subunit 12C (PPP1R12C), mRNA. (AA464195,NM_017607,Hs.235975)	9						2206	(gN) inositol polyphosphate-5-phosphatase, 40kDa (INPP5A), mRNA. (T58773,NM_005539,Hs.124029)
8291	(gC) phosphorylase kinase, alpha 2 (liver) (PHKA2), mRNA. (AA677340,NM_000292,Hs.54941)	9						2245	(gC) glutathione S-transferase A2 (GSTA2), mRNA. (T73468,NM_000846,Hs.378199)
8467	(gC) mitogen-activated protein kinase kinase kinase 11 (MAP3K11), mRNA. (R80779,NM_002419,Hs.89449)	9						2449	(gC) lysosomal apyrase-like 1_(AA452541,_,Hs.201377)
9203	(gM) carboxypeptidase A3 (mast cell) (CPA3), mRNA. (T64223,NM_001870,Hs.646)	9						2487	(gC) LPS-induced TNF-alpha factor (PIG7), mRNA. (AA625666,NM_004862,Hs.76507)
10424	(gC) cytochrome P450, subfamily XXIV (vitamin D 24-hydroxylase) (CYP24), nuclear gene encoding mitochondrial protein, mRNA. (N21576,NM_000782,_)	9						2782	(gK) peroxiredoxin 5 (PRDX5), mRNA. (N68467,NM_012094,Hs.31731)
11051	(gC) NADH dehydrogenase (ubiquinone) 1 beta subcomplex, 1, 7kDa (NDUFB1), mRNA. (AA443099,NM_004545,Hs.183435)	9						2960	(gC) oxysterol binding protein_(AA012822,_,Hs.24734)
11667	(gC) serine/threonine protein kinase MASK (MST4), mRNA. (N22323,NM_016542,Hs.23643)	9						2971	(gC) NADH dehydrogenase (ubiquinone) 1 alpha subcomplex, 7, 14.5kDa (NDUFA7), mRNA. (AA022627,NM_005001,Hs.19561)
16674	(gC) ATP synthase mitochondrial F1 complex assembly factor 2 (ATPAF2), nuclear gene encoding mitochondrial protein, mRNA. (AA598602,NM_145691,Hs.13434)	9						3011	(gC) BCL2/adenovirus E1B 19kDa interacting protein 3-like_(AA025112,_,Hs.132955)
16873	(gC) G protein-coupled receptor kinase 5 (GPRK5), mRNA. (AA862435,NM_005308,Hs.211569)	9						3753	(gC) inositol 1,4,5-triphosphate receptor, type 2_(R68021,_,Hs.238272)
16975	(gC) aminomethyltransferase (glycine cleavage system protein T) (AMT), mRNA. (N59532,NM_000481,Hs.102)	9						3762	(gC) C1q and tumor necrosis factor related protein 6 (C1QTNF6), mRNA. (R16812,NM_031910,Hs.22011)
17354	(gC) hydroxyacyl-Coenzyme A dehydrogenase/3-ketoacyl-Coenzyme A thiolase/enoyl-Coenzyme A hydratase (trifunctional protein), alpha subunit (HADHA), mRNA. (AA916323,NM_000182,Hs.75860)	9						5399	(gC) fatty acid amide hydrolase (FAAH), mRNA. (AA431988,NM_001441,Hs.288828)
157	(gC) protein tyrosine phosphatase, non-receptor type 1 (PTPN1), mRNA. (R06605,NM_002827,_)	8						5534	(gN) NADH dehydrogenase (ubiquinone) 1, alpha/beta subcomplex, 1, 8kDa (NDUFAB1), mRNA. (AA447569,NM_005003,Hs.5556)
163	(gF) protein kinase, cAMP-dependent, catalytic, alpha (PRKACA), mRNA. (W68141,NM_002730,Hs.77271)	8						5636	(gC) acetyl-Coenzyme A carboxylase alpha_(AA464580,_,Hs.7232)
274	(g) lysosomal-associated membrane protein 2 (LAMP2), transcript variant LAMP2B, mRNA. (N62847,NM_013995,Hs.8262)	8						5639	(gC) protein phosphatase 1, regulatory (inhibitor) subunit 12C (PPP1R12C), mRNA. (AA464195,NM_017607,Hs.235975)
279	(g) lectin, galactoside-binding, soluble, 7 (galectin 7) (LGALS7), mRNA. (AA011057,NM_002307,Hs.99923)	8						5723	(gC) fatty acid desaturase 1 (FADS1), mRNA. (AA431773,NM_013402,Hs.132898)
388	(gC) translocase of outer mitochondrial membrane 34 (TOMM34), mRNA. (AA457118,NM_006809,Hs.76927)	8						6239	(gC) sphingosine-1-phosphate lyase 1_(AA459381,_,Hs.186613)
1059	(gM) ketohexokinase (fructokinase) (KHK), transcript variant b, mRNA. (T61256,NM_006488,Hs.81454)	8						7698	(gC) protein phosphatase 1, regulatory (inhibitor) subunit 12A (PPP1R12A), mRNA. (W32763,NM_002480,Hs.16533)
1087	(gM) glutathione S-transferase theta 2 (GSTT2), mRNA. (AA490208,NM_000854,Hs.1581)	8						8182	(gC) ubiquinol-cytochrome c reductase core protein II (UQCRC2), mRNA. (AA663058,NM_003366,Hs.173554)
1104	(gC) guanine nucleotide binding protein (G protein), beta polypeptide 2-like 1_(R96220,_,Hs.5662)	8						8291	(gC) phosphorylase kinase, alpha 2 (liver) (PHKA2), mRNA. (AA677340,NM_000292,Hs.54941)
1208	(gC) serine (or cysteine) proteinase inhibitor, clade A (alpha-1 antiproteinase, antitrypsin), member 6 (SERPINA6), mRNA. (H90764,NM_001756,Hs.403787)	8						8467	(gC) mitogen-activated protein kinase kinase kinase 11 (MAP3K11), mRNA. (R80779,NM_002419,Hs.89449)
1315	(gC) guanine nucleotide binding protein (G protein), alpha inhibiting activity polypeptide 3 (GNAI3), mRNA. (AA490256,NM_006496,Hs.73799)	8						8699	(gC) mitogen-activated protein kinase kinase kinase 7 interacting protein 1 (MAP3K7IP1), mRNA. (AA679208,NM_006116,Hs.31472)
1370	(gC) ubiquitin-conjugating enzyme E2A (RAD6 homolog) (UBE2A), mRNA. (AA600173,NM_003336,Hs.80612)	8						8725	(gF) mitogen-activated protein kinase-activated protein kinase 3 (MAPKAPK3), mRNA. (W68281,NM_004635,Hs.227789)
1373	(gC) ubiquinol-cytochrome c reductase, Rieske iron-sulfur polypeptide 1 (UQCRFS1), nuclear gene encoding mitochondrial protein, mRNA. (AA448184,NM_006003,Hs.3712)	8						8738	(gC) protein inhibitor of activated STAT, 1 (PIAS1), mRNA. (R43509,NM_016166,Hs.75251)
1451	(gM) oxidase (cytochrome c) assembly 1-like (OXA1L), mRNA. (AA598582,NM_005015,Hs.151134)	8						8777	(gC) tyrosine 3-monooxygenase/tryptophan 5-monooxygenase activation protein, epsilon polypeptide (YWHAE), mRNA. (N21624,NM_006761,Hs.79474)
1624	(gM) interleukin 4 receptor (IL4R), mRNA. (AA293306,NM_000418,Hs.75545)	8						8877	(gC) solute carrier family 6 (neurotransmitter transporter, creatine), member 8 (SLC6A8), mRNA. (AA292226,NM_005629,Hs.187958)
1709	(gN) protein phosphatase 1, regulatory (inhibitor) subunit 1A (PPP1R1A), mRNA. (AA460827,NM_006741,Hs.76780)	8						9052	(gC) ATP citrate lyase (ACLY), mRNA. (AA136054,NM_001096,Hs.174140)
1914	(gC) glutathione-S-transferase like; glutathione transferase omega (GSTTLp28), mRNA. (AA441895,NM_004832,Hs.11465)	8						9203	(gM) carboxypeptidase A3 (mast cell) (CPA3), mRNA. (T64223,NM_001870,Hs.646)
2010	(gC) hypoxia-inducible factor 1, alpha subunit (basic helix-loop-helix transcription factor) (HIF1A), mRNA. (AA598526,NM_001530,Hs.197540)	8						9272	(gC) alanyl-tRNA synthetase (AARS), mRNA. (AA156571,NM_001605,Hs.75102)
2245	(gC) glutathione S-transferase A2 (GSTA2), mRNA. (T73468,NM_000846,Hs.378199)	8						9418	(gC) Fas (TNFRSF6) associated factor 1 (FAF1), transcript variant 2, mRNA. (AA486789,NM_131917,Hs.25821)
2782	(gK) peroxiredoxin 5 (PRDX5), mRNA. (N68467,NM_012094,Hs.31731)	8						10221	(gC) peroxisomal short-chain alcohol dehydrogenase (humNRDR), mRNA. (AA429946,NM_021004,Hs.6318)
2960	(gC) oxysterol binding protein_(AA012822,_,Hs.24734)	8						10336	(gC) apoptosis related protein APR-3 (APR-3), transcript variant 2, mRNA. (AA485898,NM_080592,Hs.9527)
2971	(gC) NADH dehydrogenase (ubiquinone) 1 alpha subcomplex, 7, 14.5kDa (NDUFA7), mRNA. (AA022627,NM_005001,Hs.19561)	8						10424	(gC) cytochrome P450, subfamily XXIV (vitamin D 24-hydroxylase) (CYP24), nuclear gene encoding mitochondrial protein, mRNA. (N21576,NM_000782,_)
3762	(gC) C1q and tumor necrosis factor related protein 6 (C1QTNF6), mRNA. (R16812,NM_031910,Hs.22011)	8						10877	(gC) S-adenosylmethionine decarboxylase 1 (AMD1), mRNA. (AA425692,NM_001634,Hs.381985)
6239	(gC) sphingosine-1-phosphate lyase 1_(AA459381,_,Hs.186613)	8						10885	(gC) MAP kinase-interacting serine/threonine kinase 2 (MKNK2), mRNA. (AA488413,NM_017572,Hs.261828)
6414	(gC) protein phosphatase 3 (formerly 2B), catalytic subunit, alpha isoform (calcineurin A alpha) (PPP3CA), mRNA. (AA121266,NM_000944,Hs.272458)	8						11017	(gN) ribulose-5-phosphate-3-epimerase (RPE), mRNA. (AA458563,NM_006916,Hs.125845)
7698	(gC) protein phosphatase 1, regulatory (inhibitor) subunit 12A (PPP1R12A), mRNA. (W32763,NM_002480,Hs.16533)	8						11051	(gC) NADH dehydrogenase (ubiquinone) 1 beta subcomplex, 1, 7kDa (NDUFB1), mRNA. (AA443099,NM_004545,Hs.183435)
8182	(gC) ubiquinol-cytochrome c reductase core protein II (UQCRC2), mRNA. (AA663058,NM_003366,Hs.173554)	8						11667	(gC) serine/threonine protein kinase MASK (MST4), mRNA. (N22323,NM_016542,Hs.23643)
8699	(gC) mitogen-activated protein kinase kinase kinase 7 interacting protein 1 (MAP3K7IP1), mRNA. (AA679208,NM_006116,Hs.31472)	8						11676	(gM) solute carrier family 38, member 2 (SLC38A2), mRNA. (AA598996,NM_018976,Hs.298275)
8725	(gF) mitogen-activated protein kinase-activated protein kinase 3 (MAPKAPK3), mRNA. (W68281,NM_004635,Hs.227789)	8						14262	(gC) phosphorylase, glycogen; liver (Hers disease, glycogen storage disease type VI) (PYGL), mRNA. (H91680,NM_002863,Hs.771)
8738	(gC) protein inhibitor of activated STAT, 1 (PIAS1), mRNA. (R43509,NM_016166,Hs.75251)	8						16674	(gC) ATP synthase mitochondrial F1 complex assembly factor 2 (ATPAF2), nuclear gene encoding mitochondrial protein, mRNA. (AA598602,NM_145691,Hs.13434)
8777	(gC) tyrosine 3-monooxygenase/tryptophan 5-monooxygenase activation protein, epsilon polypeptide (YWHAE), mRNA. (N21624,NM_006761,Hs.79474)	8						16832	(gC) cytochrome P450, subfamily I (aromatic compound-inducible), polypeptide 1 (CYP1A1), mRNA. (AA418907,NM_000499,Hs.72912)
8877	(gC) solute carrier family 6 (neurotransmitter transporter, creatine), member 8 (SLC6A8), mRNA. (AA292226,NM_005629,Hs.187958)	8						16873	(gC) G protein-coupled receptor kinase 5 (GPRK5), mRNA. (AA862435,NM_005308,Hs.211569)
9052	(gC) ATP citrate lyase (ACLY), mRNA. (AA136054,NM_001096,Hs.174140)	8						16961	(gC) NADH dehydrogenase (ubiquinone) flavoprotein 2, 24kDa (NDUFV2), mRNA. (AA922326,NM_021074,Hs.51299)
9272	(gC) alanyl-tRNA synthetase (AARS), mRNA. (AA156571,NM_001605,Hs.75102)	8						16975	(gC) aminomethyltransferase (glycine cleavage system protein T) (AMT), mRNA. (N59532,NM_000481,Hs.102)
10221	(gC) peroxisomal short-chain alcohol dehydrogenase (humNRDR), mRNA. (AA429946,NM_021004,Hs.6318)	8						16990	(gC) 3-phosphoinositide dependent protein kinase-1 (PDPK1), mRNA. (N22904,NM_002613,Hs.154729)
10336	(gC) apoptosis related protein APR-3 (APR-3), transcript variant 2, mRNA. (AA485898,NM_080592,Hs.9527)	8						17059	(gC) G protein-coupled receptor 30 (GPR30), mRNA. (AA810225,NM_001505,Hs.113207)
10877	(gC) S-adenosylmethionine decarboxylase 1 (AMD1), mRNA. (AA425692,NM_001634,Hs.381985)	8						17354	(gC) hydroxyacyl-Coenzyme A dehydrogenase/3-ketoacyl-Coenzyme A thiolase/enoyl-Coenzyme A hydratase (trifunctional protein), alpha subunit (HADHA), mRNA. (AA916323,NM_000182,Hs.75860)
11017	(gN) ribulose-5-phosphate-3-epimerase (RPE), mRNA. (AA458563,NM_006916,Hs.125845)	8						17793	(gC) oxidoreductase UCPA_(N65985,_,Hs.124696)
11676	(gM) solute carrier family 38, member 2 (SLC38A2), mRNA. (AA598996,NM_018976,Hs.298275)	8						17897	(gM) inner mitochondrial membrane peptidase 2 like (IMMP2L), mRNA. (R33650,NM_032549,Hs.89576)
14262	(gC) phosphorylase, glycogen; liver (Hers disease, glycogen storage disease type VI) (PYGL), mRNA. (H91680,NM_002863,Hs.771)	8						18637	(gC) NADH dehydrogenase (ubiquinone) flavoprotein 1, 51kDa (NDUFV1), mRNA. (AA427570,NM_007103,Hs.7744)
14707	(gC) acyloxyacyl hydrolase (neutrophil)_(W90002,_,Hs.82542)	8						19153	(gC) apolipoprotein M (APOM), mRNA. (N74679,NM_019101,Hs.247129)
16832	(gC) cytochrome P450, subfamily I (aromatic compound-inducible), polypeptide 1 (CYP1A1), mRNA. (AA418907,NM_000499,Hs.72912)	8						19734	(gC) NADH dehydrogenase (ubiquinone) 1 beta subcomplex, 4, 15kDa_(AA704675,_,Hs.227750)
16961	(gC) NADH dehydrogenase (ubiquinone) flavoprotein 2, 24kDa (NDUFV2), mRNA. (AA922326,NM_021074,Hs.51299)	8
17793	(gC) oxidoreductase UCPA_(N65985,_,Hs.124696)	8
17897	(gM) inner mitochondrial membrane peptidase 2 like (IMMP2L), mRNA. (R33650,NM_032549,Hs.89576)	8
18637	(gC) NADH dehydrogenase (ubiquinone) flavoprotein 1, 51kDa (NDUFV1), mRNA. (AA427570,NM_007103,Hs.7744)	8
19153	(gC) apolipoprotein M (APOM), mRNA. (N74679,NM_019101,Hs.247129)	8
19247	(gC) phospholipase A2, group IVB (cytosolic)_(W69184,_,Hs.198161)	8

## Sheet: GOTM
(TG+LDH) genes vs. the 830 genes
oxidoreductase activity\, acting on NADH or NADPH\, quinone or similar compound as acceptor: O=7;E=2.39;R=2.93;P=0.0057287666005967
4701	NADH dehydrogenase (ubiquinone) 1 alpha subcomplex, 7, 14.5kDa
4706	NADH dehydrogenase (ubiquinone) 1, alpha/beta subcomplex, 1, 8kDa
4707	NADH dehydrogenase (ubiquinone) 1 beta subcomplex, 1, 7kDa
4710	NADH dehydrogenase (ubiquinone) 1 beta subcomplex, 4, 15kDa
4723	NADH dehydrogenase (ubiquinone) flavoprotein 1, 51kDa
4729	NADH dehydrogenase (ubiquinone) flavoprotein 2, 24kDa
9446	glutathione S-transferase omega 1

## Sheet: FatiGOTGLDH
Summary input data
Initial number of Genes				93
Unknown Genes				3
Genes with more than one ensembl id				42
Genes used for the analysis				48
Biological Processes (Level 3)
Gene Ontology : biological process. Level:5	Nº genes	Percentage	Genes
cellular physiological process	38	86.36	5770 3963 4723 4701 4946 2872 665 6789 23613 5566 114904 1387 3992 5756 1359 2058 7386 5530 3934 8879 5170 275 5836 5871 7385 7319 3643 3636 51765 3856 25824 5502 2166 31 83943 54407 23169 55937
metabolism	35	79.55	5770 4723 4701 4946 2872 6789 23613 56898 5566 1387 3992 5756 1359 2058 7386 313 5530 8879 5170 275 5836 5871 7385 7319 3643 3636 51765 25824 5502 2166 31 83943 10901 23169 55937
cell communication	13	29.55	5770 3632 2872 6789 1387 3992 5170 5871 10454 3643 3636 5502 3566
localization	10	22.73	4723 4701 114904 7386 3934 5871 7385 54407 23169 55937
regulation of physiological process	7	15.91	2872 665 6789 23613 1387 3992 51765
regulation of cellular process	7	15.91	2872 665 6789 23613 1387 3992 51765
response to stress	6	13.64	1387 3992 313 5871 7319 25824
death	5	11.36	3963 665 6789 8879 51765
Biological Processes (Level 4)
Gene Ontology : biological process. Level:4	Nº genes	Percentage	Genes
cellular metabolism	32	76.19	5770 4723 4701 4946 2872 6789 23613 5566 1387 3992 5756 1359 2058 7386 5530 8879 5170 275 5836 5871 7385 7319 3643 3636 51765 25824 5502 2166 31 83943 23169 55937
primary metabolism	29	69.05	5770 4946 2872 6789 23613 5566 1387 3992 5756 1359 2058 313 5530 8879 5170 275 5836 5871 7385 7319 3643 51765 5502 2166 31 83943 10901 23169 55937
macromolecule metabolism	20	47.62	5770 2872 6789 5566 1387 5756 1359 2058 5530 5170 5836 5871 7385 7319 3643 51765 5502 83943 10901 23169
signal transduction	11	26.19	5770 2872 6789 1387 5170 5871 10454 3643 3636 5502 3566
transport	10	23.81	4723 4701 114904 7386 3934 5871 7385 54407 23169 55937
establishment of localization	10	23.81	4723 4701 114904 7386 3934 5871 7385 54407 23169 55937
regulation of cellular physiological process	7	16.67	2872 665 6789 23613 1387 3992 51765
biosynthesis	6	14.29	4946 2872 3992 2058 31 23169
cell death	5	11.9	3963 665 6789 8879 51765
nitrogen compound metabolism	5	11.9	4946 2058 8879 275 23169
Biological Processes (Level 5)
Gene Ontology : biological process. Level:5	Nº genes	Percentage	Genes
cellular macromolecule metabolism	19	45.24	5770 2872 6789 5566 1387 5756 1359 2058 5530 5170 5836 5871 7385 7319 3643 51765 5502 83943 23169
protein metabolism	17	40.48	5770 2872 6789 5566 1387 5756 1359 2058 5530 5170 5871 7385 7319 3643 51765 83943 23169
biopolymer metabolism	14	33.33	5770 2872 6789 5566 5756 2058 5530 5170 5836 5871 7319 3643 51765 5502
phosphorus metabolism	14	33.33	5770 4723 4701 2872 6789 5566 5756 5530 5170 5871 7385 3643 3636 51765
transport	10	23.81	4723 4701 114904 7386 3934 5871 7385 54407 23169 55937
generation of precursor metabolites and energy	8	19.05	4723 4701 7386 5836 7385 3643 5502 55937
cellular biosynthesis	6	14.29	4946 2872 3992 2058 31 23169
organic acid metabolism	6	14.29	3992 2058 8879 275 2166 31
lipid metabolism	6	14.29	3992 313 8879 2166 31 55937
intracellular signaling cascade	5	11.9	2872 6789 5871 10454 3636
programmed cell death	5	11.9	3963 665 6789 8879 51765
cellular lipid metabolism	5	11.9	3992 8879 2166 31 55937
carbohydrate metabolism	5	11.9	5836 3643 5502 10901 23169
nucleobase, nucleoside, nucleotide and nucleic acid metabolism	5	11.9	23613 1387 3992 2058 7319
amine metabolism	5	11.9	4946 2058 8879 275 23169
Biological Processes (Level 6)
Gene Ontology : biological process. Level:6	Nº genes	Percentage	Genes
cellular protein metabolism	17	43.59	5770 2872 6789 5566 1387 5756 1359 2058 5530 5170 5871 7385 7319 3643 51765 83943 23169
phosphate metabolism	14	35.9	5770 4723 4701 2872 6789 5566 5756 5530 5170 5871 7385 3643 3636 51765
biopolymer modification	11	28.21	5770 2872 6789 5566 5756 5530 5170 5871 7319 3643 51765
carboxylic acid metabolism	6	15.38	3992 2058 8879 275 2166 31
apoptosis	5	12.82	3963 665 6789 8879 51765
cellular lipid metabolism	5	12.82	3992 8879 2166 31 55937
protein kinase cascade	4	10.26	2872 6789 5871 10454
electron transport	4	10.26	4723 4701 7386 7385
Biological Processes (Level 7)
Gene Ontology : biological process. Level:7	Nº genes	Percentage	Genes
phosphorylation	11	33.33	4723 4701 2872 6789 5566 5756 5170 5871 7385 3643 51765
protein modification	11	33.33	5770 2872 6789 5566 5756 5530 5170 5871 7319 3643 51765
proteolysis	4	12.12	1359 7385 7319 83943
membrane lipid metabolism	3	9.09	3992 8879 55937
fatty acid metabolism	3	9.09	3992 2166 31
regulation of apoptosis	3	9.09	665 6789 51765
amino acid metabolism	3	9.09	2058 8879 275
regulation of transcription	3	9.09	23613 1387 3992
KEGG pathways	Nº genes	Percentage	Genes
Insulin signaling pathway	7	14.58	5770 2872 5566 5170 5836 3643 31
MAPK signaling pathway	6	12.5	2872 6789 5566 5530 5871 10454
Oxidative phosphorylation	4	8.33	4723 4701 7386 7385
Calcium signaling pathway	4	8.33	5566 1387 5530 5836
Wnt signaling pathway	3	6.25	5566 1387 5530
Adherens junction	3	6.25	5770 1387 3643
Inositol phosphate metabolism	2	4.17	3632 3636
Phosphatidylinositol signaling system	2	4.17	3632 3636
Apoptosis	2	4.17	5566 5530
Jak-STAT signaling pathway	2	4.17	1387 3566
